# Supplementary material for: Role of Polyamine-Induced Dimerization of Antizyme in Its Cellular Functions
Source: Int J Mol Sci. 2022 Apr 21;23(9):4614. doi: 10.3390/ijms23094614 (PMC9104013; doi:10.3390/ijms23094614)
Supplement: Supplementary file 1 [file ijms-23-04614-s001.zip]

Archive with 1 entries (1 files):
- ijms-1633104-supplementary.pdf
